# Supplementary material for: Stability Study of Fosfomycin in Elastomeric Pumps at 4 °C and 34 °C: Technical Bases for a Continuous Infusion Use for Outpatient Parenteral Antibiotic Therapy
Source: Pharmaceutics. 2023 Sep 19;15(9):2347. doi: 10.3390/pharmaceutics15092347 (PMC10537177; doi:10.3390/pharmaceutics15092347)
Supplement: Supplementary file 1 [file pharmaceutics-15-02347-s001.zip]

Archive with 1 entries (1 files):
- pharmaceutics-2561844-supplementary.pdf
